# Supplementary material for: Bromodomain-Containing 4 Is a Positive Regulator of Interleukin-34 Production in the Gut
Source: Cells. 2024 Oct 14;13(20):1698. doi: 10.3390/cells13201698 (PMC11505644; doi:10.3390/cells13201698)
Supplement: Supplementary file 1 [file cells-13-01698-s001.zip]

Archive with 1 entries (1 files):
- cells-3213465-supplementary.pdf
